# Supplementary material for: Analysis of six chloroplast genomes provides insight into the evolution of Chrysosplenium (Saxifragaceae)
Source: BMC Genomics. 2020 Sep 10;21:621. doi: 10.1186/s12864-020-07045-4 (PMC7488271; doi:10.1186/s12864-020-07045-4)
Supplement: Supplementary file 4 — Additional File 4. Supplementary Tables S7-S11. [file 12864_2020_7045_MOESM4_ESM.xlsx]

## Sheet: Table S7
Supplementary Table S7 The statistic of repeat sequences among Saxifrageceae
Chrysosplenium macrophyllum					Chrysosplenium flagelliferum					Chrysosplenium alternifolium					Chrysosplenium kamtschaticum					Chrysosplenium ramosum					Chrysosplenium sinicum					Chrysosplenium aureobracteatum					Bergenia scopulosa					Oresitrophe rupifraga					Saxifraga stolonifera
SSR type	SSR	size	start	end	SSR type	SSR	size	start	end	SSR type	SSR	size	start	end	SSR type	SSR	size	start	end	SSR type	SSR	size	start	end	SSR type	SSR	size	start	end	SSR type	SSR	size	start	end	SSR type	SSR	size	start	end	SSR type	SSR	size	start	end	SSR type	SSR	size	start	end
p2	(TA)6	12	163	174	p3	(ATA)4	12	1609	1620	p1	(T)12	12	2240	2251	p1	(T)10	10	125	134	p2	(TA)5	10	1845	1854	p1	(T)12	12	133	144	p4	(AAAT)3	12	4312	4323	p1	(T)10	10	76	85	p4	(AGAT)3	12	6538	6549	p1	(A)12	12	4258	4269
p1	(T)12	12	2202	2213	p1	(T)11	11	3623	3633	p4	(AAAT)3	12	4330	4341	p4	(AAAT)3	12	4314	4325	p2	(TA)7	14	4521	4534	p2	(AT)6	12	173	184	p1	(A)11	11	4560	4570	p1	(A)13	13	182	194	p1	(A)10	10	7613	7622	p1	(T)10	10	4369	4378
p4	(AAAT)3	12	4294	4305	p1	(A)10	10	3705	3714	p1	(T)13	13	5620	5632	p1	(A)12	12	4568	4579	c*	(ATA)4(ATAAT)3*	21	6819	6839	p1	(A)10	10	270	279	p2	(TA)7	14	4608	4621	p1	(A)10	10	4714	4723	p1	(A)12	12	9452	9463	p1	(T)11	11	9532	9542
p1	(C)12	12	5191	5202	p4	(AAAT)3	12	4278	4289	p1	(A)10	10	6949	6958	p2	(AT)7	14	4615	4628	p1	(A)15	15	7588	7602	p4	(AAAT)3	12	4329	4340	p3	(ATA)4	12	4840	4851	p1	(T)10	10	4832	4841	p1	(T)10	10	10584	10593	c	(AT)5(TA)5	20	9953	9972
p1	(T)12	12	5735	5746	p1	(A)11	11	4533	4543	p2	(AT)5	10	8464	8473	p1	(T)11	11	5662	5672	p1	(A)16	16	8245	8260	p1	(A)10	10	4562	4571	p1	(A)10	10	5753	5762	p1	(A)10	10	4942	4951	p1	(T)10	10	10698	10707	p1	(A)10	10	11767	11776
p4	(AATT)3	12	5864	5875	p1	(T)10	10	5330	5339	p1	(A)14	14	8856	8869	p1	(A)12	12	7680	7691	p1	(T)10	10	9220	9229	p2	(TA)5	10	4609	4618	p1	(A)11	11	7810	7820	p1	(T)10	10	5060	5069	p2	(AT)5	10	10840	10849	p1	(T)10	10	13178	13187
p2	(TA)5	10	6266	6275	p1	(A)11	11	8673	8683	p2	(AT)6	12	10044	10055	p2	(AT)5	10	8124	8133	p1	(A)15	15	11346	11360	p2	(AT)5	10	7831	7840	p1	(A)13	13	8329	8341	p4	(TAAT)3	12	6320	6331	p4	(TATT)3	12	10921	10932	p1	(A)10	10	13761	13770
p1	(A)13	13	8345	8357	p1	(T)12	12	9642	9653	p1	(A)16	16	11835	11850	p1	(A)10	10	8187	8196	p3	(ATT)4	12	15133	15144	p1	(A)14	14	7871	7884	p1	(A)10	10	8440	8449	p1	(T)10	10	9273	9282	c*	(ATT)4(T)12*	22	10978	10999	p1	(T)11	11	23015	23025
p1	(A)10	10	8717	8726	p2	(AT)5	10	9843	9852	p1	(A)10	10	13838	13847	p1	(A)10	10	8304	8313	p1	(T)10	10	15906	15915	p1	(A)10	10	8388	8397	p5	(AATAA)3	15	9739	9753	p1	(T)10	10	9621	9630	p1	(A)20	20	12602	12621	p1	(T)10	10	26270	26279
p2	(AT)6	12	9899	9910	p1	(A)17	17	11592	11608	p1	(T)12	12	16660	16671	p2	(AT)6	12	9463	9474	p4	(CTTG)3	12	22512	22523	p1	(T)11	11	9488	9498	p1	(A)16	16	11411	11426	p1	(T)16	16	9809	9824	p2	(AT)6	12	13243	13254	p1	(T)15	15	29203	29217
p1	(A)13	13	11661	11673	p1	(T)12	12	12205	12216	p1	(T)10	10	23297	23306	p2	(AT)5	10	9580	9589	p1	(T)12	12	22595	22606	p2	(AT)6	12	9680	9691	p1	(T)10	10	12026	12035	p1	(A)14	14	11872	11885	p1	(T)15	15	14003	14017	p1	(T)10	10	29448	29457
p1	(T)12	12	12269	12280	p1	(A)10	10	12295	12304	p1	(T)10	10	26548	26557	p1	(A)15	15	11243	11257	p1	(T)12	12	25849	25860	p4	(TATT)3	12	9812	9823	p1	(T)11	11	15096	15106	p2	(AT)8	16	12502	12517	p1	(A)14	14	14604	14617	p1	(T)15	15	30089	30103
p1	(A)10	10	12359	12368	p1	(T)12	12	13014	13025	p1	(A)10	10	28205	28214	p1	(T)12	12	15245	15256	p1	(T)11	11	29027	29037	p1	(A)14	14	11444	11457	p1	(T)10	10	15930	15939	p1	(A)10	10	13864	13873	p1	(T)10	10	27001	27010	p1	(G)11	11	33934	33944
p1	(T)10	10	15657	15666	p6	(CCTTTT)3	18	22268	22285	p1	(A)10	10	28328	28337	p1	(T)12	12	16076	16087	p4	(AAAT)3	12	29656	29667	p1	(T)12	12	15930	15941	p1	(T)11	11	22602	22612	p1	(T)12	12	14570	14581	p1	(T)11	11	28616	28626	p3	(TCT)4	12	41772	41783
p1	(T)11	11	16479	16489	p1	(T)11	11	22617	22627	p2	(TA)6	12	28684	28695	p1	(A)11	11	16254	16264	p5	(ATTTC)3	15	30818	30832	p1	(T)10	10	22573	22582	p1	(T)12	12	25855	25866	p1	(T)12	12	14666	14677	p1	(T)10	10	29676	29685	p1	(A)10	10	43578	43587
p1	(T)11	11	23111	23121	p1	(T)10	10	25870	25879	p3	(TAA)4	12	29091	29102	p4	(CTTG)3	12	22658	22669	p4	(ATCT)3	12	35580	35591	p1	(T)12	12	25822	25833	p1	(T)10	10	28805	28814	p1	(T)10	10	16668	16677	p5	(AATTA)3	15	29899	29913	p2	(TA)5	10	46153	46162
p1	(T)10	10	26364	26373	p1	(T)14	14	27380	27393	p1	(T)10	10	29848	29857	p1	(T)12	12	25988	25999	p2	(AT)5	10	36414	36423	p1	(T)10	10	28284	28293	p1	(T)12	12	29316	29327	p1	(T)11	11	21281	21291	p1	(T)11	11	30143	30153	p3	(TAT)4	12	46311	46322
c*	(TA)7(A)11*	24	28006	28029	p1	(A)12	12	27545	27556	p3	(TTA)6	18	31483	31500	p2	(AT)6	12	31015	31026	p2	(AT)7	14	42438	42451	p2	(TA)5	10	35909	35918	p4	(AAAT)3	12	29958	29969	p1	(T)10	10	26551	26560	p1	(A)12	12	31682	31693	p1	(A)11	11	47249	47259
p1	(A)13	13	28142	28154	p1	(T)10	10	29342	29351	p2	(TA)5	10	32870	32879	p2	(AT)5	10	31058	31067	p1	(T)10	10	46805	46814	p4	(AGGC)3	12	37183	37194	p2	(AT)5	10	30943	30952	p1	(T)10	10	28239	28248	p3	(TAT)4	12	32760	32771	p1	(T)11	11	50924	50934
p2	(TA)5	10	28511	28520	p5	(ACCAT)3	15	30824	30838	p1	(A)10	10	36201	36210	p4	(ATCA)3	12	31467	31478	p2	(TA)5	10	46904	46913	p4	(TATT)3	12	42114	42125	p3	(ATA)4	12	32435	32446	p5	(AATTA)3	15	29523	29537	p2	(TA)6	12	33214	33225	p1	(T)10	10	54381	54390
p2	(TA)6	12	28523	28534	p4	(ATAA)3	12	32631	32642	p1	(T)11	11	37133	37143	p3	(ATA)4	12	36566	36577	p4	(TATT)3	12	47169	47180	p4	(TATG)3	12	44520	44531	p4	(ATCT)3	12	35804	35815	p1	(T)10	10	29763	29772	p2	(AT)5	10	38338	38347	p4	(AAAT)3	12	54496	54507
p1	(T)12	12	28924	28935	p1	(T)12	12	32649	32660	p4	(AGGC)3	12	37749	37760	p4	(AGGC)3	12	37568	37579	p4	(TTAA)3	12	47184	47195	p2	(TA)7	14	46121	46134	p4	(ATTG)3	12	35924	35935	p1	(T)11	11	30514	30524	p2	(AT)5	10	38465	38474	p1	(T)10	10	58837	58846
p1	(T)12	12	29423	29434	p2	(TA)5	10	36360	36369	c	(AT)7(TA)6	26	42735	42760	c	(C)10(T)10	20	45323	45342	p3	(TTA)4	12	49810	49821	p6	(TCATAT)3	18	46826	46843	p2	(AT)5	10	36748	36757	p1	(A)10	10	31300	31309	p2	(TA)5	10	38610	38619	p1	(T)10	10	59339	59348
p1	(T)12	12	29931	29942	p4	(AGGC)3	12	37481	37492	p1	(T)11	11	47048	47058	p2	(AT)5	10	46133	46142	p4	(CTAA)3	12	49836	49847	p2	(AT)5	10	48224	48233	p1	(T)10	10	36999	37008	p1	(T)10	10	32579	32588	p1	(A)14	14	39692	39705	p1	(A)10	10	64185	64194
p5	(TCTAG)3	15	30634	30648	p2	(AT)7	14	42491	42504	p4	(CTAA)3	12	49651	49662	p2	(TA)6	12	46753	46764	p1	(T)10	10	54639	54648	p2	(AT)5	10	49348	49357	p4	(AGGC)3	12	37622	37633	p2	(TA)6	12	32658	32669	p2	(AT)5	10	44638	44647	p4	(TTCA)3	12	64446	64457
p3	(TTA)4	12	31557	31568	p1	(T)10	10	43305	43314	p1	(T)10	10	52451	52460	p2	(TA)5	10	46811	46820	p3	(AAT)4	12	63554	63565	p4	(CTAA)3	12	49605	49616	p2	(AT)5	10	42590	42599	p1	(A)10	10	33690	33699	p4	(TTTC)3	12	45687	45698	c	(TA)5(AT)5	20	66161	66180
p1	(T)11	11	33039	33049	p1	(A)13	13	46262	46274	p1	(T)10	10	54513	54522	p1	(A)10	10	47160	47169	p1	(T)14	14	63630	63643	p1	(T)11	11	51021	51031	p1	(A)12	12	46181	46192	p1	(T)10	10	36716	36725	p1	(A)12	12	47501	47512	p2	(TA)6	12	66820	66831
p2	(AT)5	10	36963	36972	p2	(TA)5	10	46972	46981	p3	(ATA)4	12	54567	54578	p1	(A)11	11	47519	47529	p1	(T)12	12	65121	65132	p2	(TA)6	12	51120	51131	p2	(TA)5	10	46754	46763	p1	(A)10	10	37648	37657	p2	(TA)5	10	53735	53744	p1	(A)12	12	69635	69646
p4	(AGGC)3	12	38096	38107	p1	(A)10	10	47592	47601	p4	(GTAT)3	12	59168	59179	p1	(A)11	11	47705	47715	p2	(TA)5	10	66374	66383	p2	(AT)5	10	51151	51160	p1	(T)10	10	46932	46941	p1	(A)10	10	37898	37907	p1	(T)10	10	55340	55349	p1	(T)10	10	70419	70428
p2	(TA)6	12	47349	47360	p1	(T)10	10	48232	48241	p5	(TTGAA)3	15	60450	60464	p3	(TAT)4	12	49541	49552	p1	(A)10	10	67270	67279	p2	(AT)5	10	51179	51188	p4	(TATT)3	12	47003	47014	p1	(A)16	16	39080	39095	p1	(T)10	10	57305	57314	p1	(T)10	10	78784	78793
p2	(TA)5	10	47407	47416	p4	(CTAA)3	12	49505	49516	p1	(A)11	11	61130	61140	p4	(CTAA)3	12	49570	49581	p2	(TA)5	10	67566	67575	p5	(ATTTT)3	15	52433	52447	p1	(A)10	10	47163	47172	p1	(A)16	16	39183	39198	p3	(ATA)5	15	57359	57373	p1	(A)11	11	79852	79862
p4	(TATT)3	12	47435	47446	p6	(GAATTG)3	18	50651	50668	p3	(AAT)4	12	63132	63143	p2	(AT)7	14	51103	51116	p1	(T)13	13	68770	68782	p1	(T)10	10	54445	54454	p2	(TA)7	14	48662	48675	p2	(AT)9	18	44126	44143	p1	(A)12	12	57862	57873	p1	(A)11	11	79878	79888
p4	(CTAA)3	12	49946	49957	p1	(T)10	10	53803	53812	p1	(T)13	13	64703	64715	p4	(TAAT)3	12	52016	52027	p1	(T)12	12	70176	70187	p4	(TCTT)3	12	63563	63574	p4	(CTAA)3	12	49585	49596	p1	(T)10	10	44637	44646	p1	(T)10	10	66497	66506	p1	(T)11	11	82330	82340
p1	(T)11	11	51432	51442	p3	(ATA)4	12	53857	53868	p1	(A)10	10	64776	64785	p1	(T)10	10	54227	54236	p3	(AAT)4	12	70315	70326	p1	(T)14	14	65049	65062	p4	(TAAT)3	12	52148	52159	p1	(A)16	16	46154	46169	p4	(TCTT)3	12	66738	66749	p3	(TTC)4	12	96753	96764
p1	(T)10	10	54735	54744	p1	(A)11	11	56189	56199	p1	(T)13	13	65088	65100	p3	(ATA)4	12	54281	54292	p2	(AT)5	10	71282	71291	p3	(ATA)4	12	66623	66634	p1	(T)10	10	54357	54366	p1	(T)13	13	47282	47294	p3	(TTA)4	12	67258	67269	p2	(TA)5	10	97063	97072
p3	(ATA)4	12	54789	54800	p1	(A)12	12	60388	60399	p2	(TA)6	12	65963	65974	p4	(ATAG)3	12	58898	58909	p4	(AAGG)3	12	71840	71851	p2	(TA)5	10	67708	67717	p4	(ATAG)3	12	59044	59055	p3	(TTA)4	12	48628	48639	p3	(TTA)4	12	68319	68330	p3	(ATT)5	15	108894	108908
p1	(A)11	11	61345	61355	p1	(T)15	15	62457	62471	p1	(T)10	10	68613	68622	p1	(A)10	10	60872	60881	p3	(ATA)4	12	81836	81847	p1	(T)14	14	68907	68920	p3	(AAT)5	15	63006	63020	p2	(TA)9	18	48661	48678	p1	(T)13	13	68618	68630	p1	(A)14	14	110467	110480
p3	(AAT)4	12	63337	63348	p1	(T)10	10	63962	63971	p1	(T)10	10	70039	70048	p3	(AAT)4	12	62825	62836	p6	(TCCTAA)3	18	93504	93521	p3	(AAT)4	12	70425	70436	p4	(TCTT)3	12	63314	63325	p1	(A)13	13	49503	49515	p1	(A)12	12	68752	68763	p1	(A)11	11	111347	111357
p1	(T)13	13	64928	64940	p1	(T)10	10	66011	66020	p3	(AAT)4	12	70174	70185	p1	(T)10	10	64968	64977	p1	(A)12	12	97882	97893	p2	(TA)5	10	71376	71385	p1	(T)11	11	64802	64812	p1	(T)10	10	50562	50571	p1	(T)13	13	69537	69549	p1	(A)15	15	112144	112158
p1	(T)12	12	65290	65301	p1	(T)11	11	66302	66312	p1	(A)11	11	70659	70669	p2	(TA)5	10	67153	67162	p1	(T)10	10	101775	101784	p1	(A)10	10	71394	71403	p1	(A)11	11	65501	65511	p1	(T)10	10	50749	50758	p2	(TA)5	10	69793	69802	p1	(A)10	10	113028	113037
p1	(T)10	10	66921	66930	p1	(A)12	12	66341	66352	p3	(TTA)4	12	81197	81208	p1	(A)12	12	68375	68386	p4	(ATAG)3	12	112981	112992	p1	(A)10	10	80784	80793	p3	(TAT)4	12	65790	65801	p2	(AT)5	10	52963	52972	p1	(T)11	11	70578	70588	p1	(A)10	10	113062	113071
p1	(A)10	10	67236	67245	p2	(TA)5	10	66641	66650	p1	(A)11	11	81245	81255	p1	(T)11	11	69713	69723	p2	(TA)10	20	114841	114860	p4	(ATTT)3	12	81394	81405	p3	(ATA)4	12	66383	66394	p2	(TA)5	10	53290	53299	p2	(TA)5	10	71196	71205	p2	(GA)5	10	115126	115135
p2	(TA)5	10	67532	67541	p1	(T)12	12	67853	67864	p1	(A)12	12	82035	82046	p3	(AAT)4	12	69852	69863	p1	(T)11	11	114971	114981	p6	(TTCTTT)3	18	83471	83488	p2	(TA)5	10	67455	67464	p1	(T)10	10	53969	53978	p1	(A)14	14	71722	71735	p4	(TAAA)3	12	116387	116398
p1	(T)10	10	68073	68082	p1	(T)11	11	69256	69266	p3	(ATT)5	15	82121	82135	p1	(A)12	12	70324	70335	p4	(AATA)3	12	115297	115308	p2	(TA)6	12	98346	98357	p1	(A)10	10	69837	69846	p1	(A)10	10	54889	54898	p1	(T)10	10	71764	71773	p4	(CCAA)3	12	118752	118763
p1	(A)11	11	68775	68785	p3	(AAT)4	12	69396	69407	p2	(TA)7	14	97913	97926	p1	(T)10	10	80894	80903	p4	(AAAT)3	12	117676	117687	p1	(T)11	11	101871	101881	p1	(T)10	10	70082	70091	p1	(A)10	10	54991	55000	p1	(A)12	12	72479	72490	p1	(C)10	10	121091	121100
p1	(T)13	13	70114	70126	p1	(A)10	10	70359	70368	p1	(T)12	12	110173	110184	p4	(ATGA)3	12	81272	81283	p4	(CAAT)3	12	118622	118633	p1	(A)10	10	106949	106958	p3	(AAT)4	12	70220	70231	p1	(T)10	10	56889	56898	p1	(A)12	12	74017	74028	p1	(T)12	12	123325	123336
p1	(T)12	12	79558	79569	p1	(T)10	10	71165	71174	p4	(ATAG)3	12	112350	112361	p2	(TA)6	12	97749	97760	p1	(T)10	10	120290	120299	p4	(ATAG)3	12	112824	112835	p1	(A)10	10	70710	70719	p3	(ATA)5	15	56943	56957	p1	(A)10	10	78353	78362	p1	(T)10	10	123848	123857
p1	(T)10	10	81300	81309	p1	(T)12	12	80460	80471	p2	(AT)5	10	114424	114433	p1	(T)15	15	110082	110096	p1	(T)11	11	123784	123794	p2	(TA)5	10	114757	114766	p1	(A)11	11	71203	71213	p1	(T)10	10	61389	61398	p4	(ACTT)3	12	80063	80074	p1	(T)13	13	124134	124146
p4	(ATGA)3	12	81660	81671	p3	(ATT)5	15	81379	81393	p4	(CAAT)3	12	117987	117998	p1	(T)10	10	111772	111781	p3	(ATT)4	12	124452	124463	p2	(TA)6	12	114796	114807	p1	(T)10	10	81360	81369	p1	(A)14	14	63697	63710	p1	(A)10	10	81173	81182	p1	(T)13	13	125113	125125
p2	(TA)7	14	97969	97982	p2	(TA)6	12	97128	97139	p2	(AT)7	14	124976	124989	p1	(A)11	11	112337	112347	p1	(T)11	11	124992	125002	p4	(AATA)3	12	115255	115266	p4	(ATGA)3	12	81729	81740	p3	(AAT)4	12	65686	65697	p1	(T)10	10	81408	81417	p1	(A)12	12	125352	125363
p1	(A)12	12	106565	106576	p1	(T)12	12	109343	109354	p1	(T)10	10	125599	125608	p4	(ATAG)3	12	112417	112428	p1	(T)10	10	125511	125520	p1	(T)12	12	120065	120076	p1	(T)14	14	83738	83751	p4	(TCTT)3	12	65999	66010	p1	(T)10	10	83344	83353	p2	(TA)5	10	136733	136742
p4	(ATAG)3	12	112695	112706	p3	(ATT)4	12	110245	110256	p2	(TA)7	14	138218	138231	c	(C)10(T)12	22	114446	114467	p2	(TA)6	12	125576	125587	p2	(AT)6	12	120217	120228	p2	(TA)6	12	98180	98191	p1	(A)12	12	67639	67650	p1	(A)11	11	84389	84399	p3	(AGA)4	12	137040	137051
p2	(TA)8	16	114606	114621	p4	(ATAG)3	12	111561	111572						p4	(AATA)3	12	114808	114819	p1	(T)10	10	126193	126202	p1	(T)10	10	120272	120281	p1	(T)10	10	112233	112242	p2	(TA)8	16	68697	68712	p1	(T)15	15	85108	85122
p4	(AATA)3	12	115077	115088	p4	(AATA)3	12	113935	113946						p4	(CAAT)3	12	118034	118045	p1	(T)10	10	127174	127183	p2	(TA)5	10	123210	123219	p4	(ATAG)3	12	112827	112838	p2	(TA)5	10	70112	70121	p1	(T)16	16	85812	85827
p2	(AT)6	12	117443	117454	p1	(T)10	10	116346	116355						p1	(A)11	11	119566	119576	p1	(A)10	10	135347	135356	p2	(AT)6	12	125484	125495	p2	(TA)6	12	114728	114739	p1	(T)11	11	70677	70687	p2	(TA)6	12	101981	101992
p4	(AATA)3	12	118066	118077	p4	(CAAT)3	12	117225	117236						p1	(T)10	10	123410	123419	p1	(T)12	12	139238	139249	p1	(A)11	11	125585	125595	p1	(A)11	11	114940	114950	p1	(A)11	11	71386	71396	p1	(T)10	10	105466	105475
p4	(CAAT)3	12	118326	118337	p1	(A)10	10	118719	118728						p1	(T)10	10	124685	124694	p6	(TTAGGA)3	18	143610	143627	p1	(T)10	10	126176	126185	p4	(AATA)3	12	115215	115226	p1	(T)14	14	71816	71829	p1	(A)11	11	110577	110587
p2	(AT)5	10	123561	123570	p2	(TA)5	10	118879	118888						p2	(AT)7	14	124749	124762						p1	(T)10	10	127143	127152	p2	(TA)5	10	123090	123099	p1	(A)11	11	73042	73052	p1	(T)11	11	110977	110987
p2	(AT)6	12	125229	125240	p1	(A)13	13	119527	119539						p2	(TA)6	12	137977	137988						p1	(T)10	10	130215	130224	p1	(T)11	11	124895	124905	p3	(AAT)4	12	73054	73065	p4	(AAAT)4	16	113029	113044
p2	(AT)7	14	125298	125311	p2	(AT)7	14	124119	124132																p1	(A)11	11	135292	135302	p1	(T)10	10	125389	125398	p1	(T)10	10	73864	73873	p1	(T)12	12	115959	115970
p1	(T)10	10	125921	125930	p1	(T)11	11	124324	124334																p2	(TA)6	12	138816	138827	p2	(AT)7	14	125453	125466	p4	(ACTT)3	12	79065	79076	p2	(TA)5	10	116617	116626
p1	(A)10	10	126461	126470	p2	(AT)6	12	137311	137322																					p1	(T)10	10	127055	127064	p1	(T)13	13	82329	82341	p4	(AAAT)3	12	121690	121701
p1	(T)12	12	129845	129856																										p2	(TA)6	12	138664	138675	p1	(A)14	14	83391	83404	p2	(TC)8	16	123607	123622
p2	(TA)7	14	138439	138452																															p1	(T)12	12	84119	84130	p3	(AAT)4	12	126453	126464
																																			p1	(T)12	12	84792	84803	p1	(T)14	14	128917	128930
																																			p2	(TA)6	12	100958	100969	p1	(T)10	10	130058	130067
																																			p1	(T)11	11	104442	104452	p1	(A)11	11	133300	133310
																																			p1	(T)10	10	115071	115080	p1	(T)11	11	133700	133710
																																			p4	(ATAA)3	12	115315	115326	p1	(A)10	10	138812	138821
																																			p4	(AAAT)3	12	120761	120772	p2	(TA)6	12	142295	142306
																																			p1	(T)12	12	122720	122731
																																			p4	(CAAT)3	12	123127	123138
																																			p1	(T)10	10	123237	123246
																																			p1	(T)14	14	128007	128020
																																			p1	(T)10	10	128241	128250
																																			p1	(A)11	11	129960	129970
																																			p1	(A)11	11	137929	137939
																																			p2	(TA)6	12	141412	141423

## Sheet: Table S8
Supplementary Table S8 The statistic of repeat types among Saxifrageceae
Chrysosplenium macrophyllum					Chrysosplenium flagelliferum					Chrysosplenium alternifolium					Chrysosplenium kamtschaticum					Chrysosplenium ramosum					Chrysosplenium sinicum					Chrysosplenium aureobracteatum					Bergenia scopulosa					Oresitrophe rupifraga					Saxifraga stolonifera
Size	Type	Repeat 1 Start	Repeat 2 Start	Region	Size	Type	Repeat 1 Start	Repeat 2 Start	Region	Size	Type	Repeat 1 Start	Repeat 2 Start	Region	Size	Type	Repeat 1 Start	Repeat 2 Start	Region	Size	Type	Repeat 1 Start	Repeat 2 Start	Region	Size	Type	Repeat 1 Start	Repeat 2 Start	Region	Size	Type	Repeat 1 Start	Repeat 2 Start	Region	Size	Type	Repeat 1 Start	Repeat 2 Start	Region	Size	Type	Repeat 1 Start	Repeat 2 Start	Region	Size	Type	Repeat 1 Start	Repeat 2 Start	Region
52	P	27987	27987	LSC	44	P	72965	72965	LSC	54	P	73748	73748	LSC	44	P	73411	73411	LSC	80	P	9445	46171	LSC	59	F	87934	87958	IRb	68	P	35904	118403	LSC/SSC	228	F	4660	4888	LSC	61	P	0	87452	LSC	39	F	32078	32091	LSC
40	F	47437	47455	LSC	50	P	115261	115261	SSC	45	F	87533	87557	IRb	50	F	87378	87399	IRb	62	F	46811	46837	LSC	59	P	87934	149155	IRb/IRa	44	P	73836	73836	LSC	222	F	37545	37795	LSC	46	F	94104	94122	IRb	44	P	72961	72961	LSC
46	P	27989	27989	LSC	42	F	96555	118507	IRb/SSC	45	P	87533	148541	IRb/IRa	50	P	87378	148287	IRb/IRa	44	P	73929	73929	LSC	59	P	87958	149179	IRb/IRa	42	F	97599	119720	IRb/SSC	187	F	50443	50630	LSC	46	P	94104	150118	IRb/IRa	36	P	46168	46168	LSC
42	F	97379	119595	IRb/SSC	42	P	118507	137853	SSC/IRa	45	P	87557	148565	IRb/IRa	50	P	87399	148308	IRb/IRa	36	F	46811	46863	LSC	59	F	149155	149179	IRa	42	P	119720	139213	SSC/IRa	133	F	61990	62154	LSC	46	P	94122	150136	IRb/IRa	39	F	43504	117946	LSC/SSC
42	P	119595	138999	SSC/IRa	32	F	42999	43029	LSC	45	F	148541	148565	IRa	50	F	148287	148308	IRa	42	F	97666	119899	IRb	44	P	73992	73992	LSC	34	P	27469	27469	LSC	114	F	111921	112033	IRb/SSC	46	F	150118	150136	IRa	42	F	96407	117944	IRb/SSC
33	P	63618	63673	LSC	39	F	43868	118509	LSC/SSC	37	F	51130	51165	LSC	42	F	97161	119304	IRb/SSC	42	P	119899	139422	SSC/IRa	44	F	99323	99367	IRb	34	F	81213	81229	LSC	107	F	69329	69433	LSC	44	P	77541	77541	LSC	42	P	117944	137355	SSC/IRa
39	F	44446	119597	LSC/SSC	30	P	8059	45318	LSC	42	F	97323	119269	IRb/SSC	42	P	119304	138533	SSC/IRa	39	F	43804	119901	LSC/SSC	44	P	99323	137761	IRb/IRa	39	F	43950	119722	LSC/SSC	107	P	110235	132119	IRb/IRa	42	F	101411	123222	IRb/SSC	30	P	8230	45117	LSC
36	F	44449	97384	LSC/IRb	36	F	43871	96560	LSC/IRb	42	P	119269	138778	SSC/IRa	39	F	43922	97163	LSC/IRb	36	F	43807	97671	LSC/IRb	44	P	99367	137805	IRb/IRa	36	F	43953	97604	LSC/IRb	104	F	72061	72162	LSC	42	P	123222	142833	SSC/IRa	36	F	43507	96412	LSC/IRb
36	P	44449	139000	LSC/IRa	36	P	43871	137854	LSC/IRa	39	F	44103	119271	LSC/SSC	39	P	43922	138534	LSC/IRa	36	P	43807	139423	LSC/IRa	44	F	137761	137805	IRa	36	P	43953	139214	LSC/IRa	103	F	54805	54907	LSC	39	F	45996	123224	LSC/SSC	36	P	43507	137356	LSC/IRa
38	F	36932	36961	LSC	30	F	42323	42348	LSC	36	F	44106	97328	LSC/IRb	35	P	63281	63335	LSC	32	R	36555	36555	LSC	42	F	51122	51150	LSC	35	F	46132	46149	LSC	100	F	27563	27657	LSC	36	F	45999	101416	LSC/IRb	37	P	68901	68901	LSC
30	P	8147	45695	LSC	31	F	101770	101808	IRb	36	P	44106	138779	LSC/IRa	34	F	148303	148324	IRa	41	F	87887	87908	IRb	36	F	43460	97769	LSC/IRb	37	P	35935	118403	LSC/SSC	93	F	39049	39152	LSC	36	P	45999	142834	LSC/IRa	35	P	74352	117947	LSC/SSC
36	P	9989	9989	LSC	31	P	101770	132611	IRb/IRa	41	P	116029	116038	SSC	39	F	43922	119306	LSC/SSC	41	P	87887	149181	IRb/IRa	36	P	43460	139367	LSC/IRa	30	P	8081	45197	LSC	92	P	112033	130367	SSC/IRa	34	F	110205	110237	IRb	33	P	13449	13449	LSC
36	P	73820	73820	LSC	31	P	101808	132649	IRb/IRa	38	P	28173	28173	LSC	35	P	36362	36362	LSC	41	P	87908	149202	IRb/IRa	39	F	43457	119839	LSC/SSC	31	F	102828	102866	IRb	91	F	14523	14619	LSC	34	P	110205	134015	IRb/IRa	30	P	66150	66150	LSC
38	F	27989	27991	LSC	31	F	132611	132649	IRa	37	R	10151	10151	LSC	30	P	7939	45176	LSC	41	F	149181	149202	IRa	42	F	97764	119837	IRb/SSC	31	P	102828	133957	IRb/IRa	85	F	110154	110235	IRb	34	P	110237	134047	IRb/IRa	32	F	8225	34997	LSC
38	F	27997	27999	LSC	30	F	96569	118521	IRb/SSC	30	P	8227	45551	LSC	36	F	31957	31979	LSC	31	P	117	156	LSC	42	P	119837	139366	SSC/IRa	31	P	102866	133995	IRb/IRa	68	F	125566	125631	SSC	34	F	134015	134047	IRa	32	F	97110	97124	IRb
35	R	28504	28504	LSC	30	P	118521	137851	SSC/IRa	30	F	5436	5451	LSC	35	P	27601	27601	LSC	30	P	7877	45278	LSC	35	F	87934	87982	IRb	31	F	133957	133995	IRa	46	F	93081	93099	IRb	30	P	8931	47722	LSC	32	P	97110	136648	IRb/IRa
33	R	28506	28506	LSC	32	F	8057	35676	LSC	31	P	63381	63434	LSC	35	F	89874	89901	IRb	32	F	149197	149218	IRa	35	P	87934	149155	IRb/IRa	33	P	63478	63533	LSC	46	P	93081	149235	IRb/IRa	30	F	94116	94134	IRb	32	P	97124	136662	IRb/IRa
31	F	102619	102657	IRb	31	P	62642	62695	LSC	31	F	102586	102624	IRb	35	P	89874	145800	LSC/IRa	34	P	51360	51360	LSC	35	P	87982	149203	IRb/IRa	30	P	35944	118401	LSC/SSC	46	P	93099	149253	IRb/IRa	30	P	94116	150122	IRb/IRa	32	F	136648	136662	IRa
31	P	102619	133732	IRb/IRa	30	P	35678	45318	LSC	31	P	102586	133488	IRb/IRa	35	P	89901	145827	LSC/IRa	32	P	51364	51368	LSC	35	F	149155	149203	IRa	30	F	97613	119734	IRb/SSC	46	F	149235	149253	IRa	30	P	94134	150140	IRb/IRa	31	F	32078	32104	LSC
31	P	102657	133770	IRb/IRa	30	F	38901	41125	LSC	31	P	102624	133526	IRb/IRa	35	F	145800	145827	IRa	31	F	102936	102974	IRb	30	P	8149	45162	LSC	30	P	119734	139211	SSC/IRa	41	F	122450	122486	SSC	34	P	38612	38612	LSC	31	P	35849	35849	LSC
31	F	133732	133770	IRa	30	P	43869	74336	LSC	31	P	133488	133526	IRa	31	F	102395	102433	IRb	31	P	102936	134125	SSC/IRa	35	P	123190	123190	SSC	32	F	8079	35601	LSC	44	P	76574	76574	LSC	35	F	41070	43294	LSC	31	F	89671	89689	IRb
30	F	28005	28007	LSC	30	F	89291	89318	IRb	33	F	90057	90075	IRb	31	P	102395	133272	IRb/IRa	31	P	102974	134163	SSC/IRa	32	R	112727	112727	SSC	31	F	90292	90337	IRb	39	P	10163	10163	LSC	35	P	45997	78911	LSC	31	P	89671	144084	IRb/IRa
30	F	97393	119609	IRb/SSC	30	P	89291	145102	IRb/IRa	33	P	90057	146035	IRb	31	P	102433	133310	IRb/IRa	31	F	134125	134163	IRa	31	F	103033	103071	IRb	31	P	90292	146486	IRb/IRa	42	F	100388	122287	IRb/SSC	31	F	106626	106664	IRb	31	P	89689	144102	IRb/IRa
30	P	119609	138997	SSC/IRa	30	P	89318	145129	IRb/IRa	33	P	90075	146053	IRb/IRa	31	F	133272	133310	IRa	33	P	30644	30654	LSC	31	P	103033	134070	IRb/IRa	31	P	90337	146531	IRb/IRa	42	P	122287	141950	SSC/IRa	31	P	106626	137591	IRb/IRa	31	F	144087	144105	IRa
32	F	8145	36062	LSC	30	F	145102	145129	IRa	33	F	146035	146053	IRa	33	P	36584	36584	LSC	33	P	36554	36554	LSC	31	P	103071	134108	IRb/IRa	31	F	146489	146534	IRa	41	F	132038	132119	IRa	31	P	106664	137629	IRb/IRa	30	P	245	275	LSC
32	F	36944	36973	LSC						30	F	10141	10163	LSC	30	F	31093	31117	LSC	30	C	6807	98255	LSC/IRb	31	F	134070	134108	IRa	30	F	9368	36842	LSC	37	R	10152	10152	LSC	31	F	137591	137629	IRa	30	P	9946	66156	LSC
30	P	36064	45695	LSC						30	F	97337	119283	IRb/SSC	30	F	97175	119318	IRb/SSC	30	R	6807	138845	LSC/IRa	33	P	63725	63780	LSC	30	P	35603	45197	LSC	34	F	109179	109211	IRb	30	F	101425	123236	IRb/SSC	30	P	35002	45117	LSC
30	F	39516	41740	LSC						30	P	119283	138776	SSC/IRa	30	P	119318	138531	SSC/IRa	30	F	97680	119913	IRb/SSC	30	P	290	322	LSC	30	F	39040	41264	LSC	34	P	109179	133135	IRb/IRa	30	P	123236	142831	SSC/IRa	30	P	43505	74357	LSC
30	F	63436	63448	LSC						32	F	8225	35931	LSC	32	F	7937	35724	LSC	30	F	98242	98262	IRb	30	F	97778	119851	IRb	30	F	90307	90334	IRb	34	P	109211	133167	IRb/IRa	32	F	8929	37401	LSC	30	F	43516	96421	LSC/IRb
30	F	90096	90123	IRb						32	P	28173	28181	LSC	32	C	9566	46752	LSC	30	P	98242	138838	IRb/IRa	30	P	119851	139364	IRb/IRa	30	P	90307	146490	IRb/IRa	34	F	133135	133167	IRa	31	F	38324	38451	LSC	30	F	43516	117958	LSC/SSC
30	P	90096	146267	IRb/IRa						30	P	35933	45551	LSC	32	P	31000	46747	LSC	30	P	98262	138858	IRb/IRa	32	F	8147	35112	LSC	30	P	90334	146517	IRb/IRa	39	F	45494	122289	LSC/SSC	30	P	37403	47722	LSC	30	P	43516	137353	LSC/IRa
30	P	90123	146294	IRb/IRa						30	F	39169	41393	LSC	31	P	1951	9562	LSC	30	P	119913	139420	SSC/IRa	32	F	90461	90488	IRb	30	F	146490	146517	IRa	30	F	93093	93111	IRb	30	F	38344	38375	LSC
30	F	146267	146294	IRa											31	P	31170	31170	LSC	30	F	138838	138858	IRa	32	P	90461	146652	IRb/IRa						30	P	93093	149239	IRb/IRa
															31	F	70464	70486	LSC	32	F	7875	35376	LSC	32	P	90488	146679	IRb/IRa						30	P	93111	149257	IRb/IRa
															30	F	9229	36790	LSC	32	C	36554	36555	LSC	32	F	146652	146679	IRa						36	F	45497	100393	LSC/IRb
															30	R	9563	31000	LSC	31	P	36556	36556	LSC	31	P	6550	6550	LSC						36	P	45497	141951	LSC/IRa
															30	C	30993	46755	LSC	30	F	9176	36663	LSC	31	F	46121	120216	LSC/SSC						36	P	101301	101301	IRb
															30	P	35726	45176	LSC	30	P	35378	45278	LSC	31	P	123186	123196	SSC						36	F	101301	141043	IRb/IRa
															30	F	38986	41210	LSC	30	F	38867	41091	LSC	30	P	35114	45162	LSC						36	P	141043	141043	IRa
																				30	F	90376	90394	IRb	30	F	38605	40829	LSC						37	C	10152	10161	LSC
																				30	P	90376	146706	IRb/IRa	30	F	43469	119851	LSC/SSC						30	P	8327	47041	LSC
																				30	P	90394	146724	IRb/IRa	30	F	46123	120216	LSC/SSC						30	P	10150	10152	LSC
																				30	F	146706	146724	IRa	30	P	46732	47570	LSC						35	F	40563	42787	LSC
																				30	F	146706	146724	IRa											31	F	105602	105640	IRb
																																			31	P	105602	136709	IRb/IRa
																																			31	P	105640	136747	IRb/IRa
																																			31	F	136709	136747	IRa
																																			30	R	10172	10172	LSC
																																			30	R	83382	83382	LSC
																																			32	F	8325	36844	LSC
																																			32	R	10157	10167	LSC
																																			32	F	31288	39074	LSC
																																			32	F	31288	39177	LSC
																																			31	R	44115	48657	LSC
																																			30	P	36846	47041	LSC
																																			30	P	45495	77913	LSC
																																			30	F	45506	100402	LSC/IRb
																																			30	P	45506	141948	LSC/IRa
																																			30	F	48731	59182	LSC
																																			30	P	110342	132076	IRb/IRa
																																			30	F	132011	132079	IRa

## Sheet: Table S9
Supplementary Table S9 Summary of Pairwise Ka/Ks ratios in Saxifrageceae and other families
	Liquidambar formosana	Daphniphyllum oldhamii	Loropetalum subcordatum	Corylopsis coreana	Chunia bucklandioides	Cercidiphyllum japonicum	Paeonia ludlowii	Paeonia delavayi	Paeonia rockii	Paeonia decomposita	Paeonia suffruticosa	Paeonia brownii	Paeonia lactiflora	Sedum sarmentosum	Phedimus kamtschaticus	Rhodiola rosea	Penthorum chinense	Myriophyllum spicatum	Itea chinensis	Saxifraga stolonifera	Bergenia scopulosa	Oresitrophe rupifraga	C. kamtsdnaticum	C. aureobracteatum	C. ramosum	C. sinicum	C. alternifolium	C. flagelliforum	C. macrophyllum	Buxus microphylla	Pachysandra terminalis
Liquidambar formosana
Daphniphyllum oldhamii	0.209045
Loropetalum subcordatum	0.227088	0.231814
Corylopsis coreana	0.214361	0.216206	0.295477
Chunia bucklandioides	0.248969	0.238891	0.271847	0.251715
Cercidiphyllum japonicum	0.23224	0.216299	0.253991	0.2376	0.288272
Paeonia ludlowii	0.188649	0.185691	0.190808	0.183673	0.198518	0.187978
Paeonia delavayi	0.189238	0.185702	0.18944	0.183852	0.198581	0.187921	0.31515
Paeonia rockii	0.192005	0.187305	0.18973	0.187338	0.202443	0.19146	0.350715	0.297358
Paeonia decomposita	0.189124	0.184849	0.189576	0.183864	0.199861	0.187927	0.255521	0.271965	0.427115
Paeonia suffruticosa	0.189064	0.183908	0.192015	0.184371	0.198916	0.188112	0.27433	0.289633	0.524319	0.305902
Paeonia brownii	0.191324	0.185516	0.193052	0.185698	0.19922	0.188902	0.26426	0.272446	0.287089	0.25253	0.255047
Paeonia lactiflora	0.190074	0.186358	0.191243	0.183763	0.198989	0.189036	0.274799	0.284538	0.320847	0.265231	0.269597	0.255037
Sedum sarmentosum	0.18932	0.185981	0.19052	0.186202	0.196005	0.193302	0.179565	0.178991	0.183179	0.180276	0.181452	0.18311	0.180207
Phedimus kamtschaticus	0.165076	0.165086	0.165783	0.164078	0.173912	0.168569	0.155254	0.153249	0.156125	0.15352	0.156334	0.159237	0.155207	0.151194
Rhodiola rosea	0.197725	0.197913	0.202169	0.197727	0.209267	0.205067	0.182337	0.182614	0.186394	0.183523	0.184345	0.185942	0.183081	0.176472	0.190093
Penthorum chinense	0.202841	0.201037	0.21223	0.20277	0.22206	0.205141	0.180077	0.180523	0.182618	0.179569	0.179123	0.180715	0.181913	0.188608	0.165374	0.200258
Myriophyllum spicatum	0.21756	0.216456	0.222396	0.216544	0.226602	0.225568	0.189407	0.188973	0.190236	0.188358	0.188331	0.188561	0.189556	0.187142	0.167067	0.200218	0.248344
Itea chinensis	0.19462	0.194522	0.201252	0.192491	0.212118	0.198178	0.173198	0.173531	0.176307	0.172955	0.173649	0.175269	0.174402	0.179382	0.159647	0.190856	0.186551	0.203376
Saxifraga stolonifera	0.228163	0.224227	0.233051	0.229458	0.243617	0.237379	0.193248	0.192796	0.19668	0.193808	0.193872	0.194118	0.194906	0.192984	0.167952	0.199752	0.203067	0.216746	0.224504
Bergenia scopulosa	0.217666	0.212785	0.207046	0.206844	0.227717	0.218521	0.179161	0.175131	0.176161	0.176062	0.17915	0.180217	0.180956	0.1853	0.160849	0.19465	0.189322	0.210078	0.20524	0.262138
Oresitrophe rupifraga	0.204822	0.201253	0.20784	0.199811	0.218149	0.210772	0.173765	0.173181	0.177697	0.174331	0.174557	0.175574	0.176184	0.18226	0.159207	0.189712	0.180412	0.204859	0.193559	0.255531	0.29885
Chrysosplenium kamtsdnaticum	0.205903	0.198834	0.20808	0.20092	0.215454	0.205577	0.176656	0.17603	0.179755	0.177104	0.177631	0.178786	0.178659	0.178996	0.153119	0.183324	0.181471	0.196244	0.19478	0.230827	0.225934	0.221284
Chrysosplenium aureobracteatum	0.200693	0.194829	0.203358	0.196673	0.209824	0.200914	0.173769	0.173134	0.176576	0.173977	0.174635	0.176272	0.17637	0.176303	0.149597	0.179614	0.177936	0.196405	0.190702	0.231355	0.222532	0.216288	0.242382
Chrysosplenium ramosum	0.197329	0.19525	0.201448	0.195895	0.209663	0.19867	0.173364	0.172553	0.175677	0.173027	0.17355	0.174903	0.174497	0.176247	0.149789	0.179091	0.176956	0.193391	0.191481	0.232009	0.218091	0.212085	0.260982	0.26335
Chrysosplenium sinicum	0.201329	0.197264	0.204794	0.198917	0.211243	0.203045	0.173116	0.172409	0.176	0.173177	0.173683	0.174577	0.174687	0.177347	0.151649	0.180369	0.182226	0.196917	0.194925	0.227124	0.219704	0.214597	0.258334	0.265135	0.248951
Chrysosplenium alternifolium	0.197184	0.192369	0.199115	0.194465	0.205919	0.197428	0.171958	0.171564	0.174898	0.172413	0.172335	0.173651	0.174198	0.174565	0.150534	0.17851	0.177438	0.1925	0.192582	0.232772	0.220793	0.215065	0.22654	0.22595	0.213984	0.224331
Chrysosplenium flagelliforum	0.213342	0.210434	0.215008	0.211106	0.223867	0.215991	0.181509	0.181171	0.184798	0.182119	0.182184	0.183624	0.183949	0.182127	0.159483	0.186788	0.188791	0.199809	0.209834	0.251739	0.253199	0.246803	0.279641	0.283629	0.272152	0.275595	0.29986
Chrysosplenium macrophyllum	0.197897	0.195424	0.200225	0.194551	0.208816	0.197091	0.172934	0.17248	0.175963	0.173562	0.17372	0.17516	0.175018	0.178359	0.152611	0.180966	0.176455	0.192787	0.19219	0.233235	0.224417	0.219138	0.222264	0.226855	0.218462	0.226456	0.243741	0.310498
Buxus microphylla	0.207258	0.204303	0.21335	0.210435	0.21759	0.214896	0.184597	0.184194	0.186765	0.183701	0.184794	0.186081	0.184542	0.18647	0.167973	0.193419	0.201536	0.207207	0.19205	0.215029	0.199578	0.195639	0.188158	0.185784	0.186369	0.190685	0.184985	0.196025	0.18471
Pachysandra terminalis	0.214313	0.211922	0.224445	0.218123	0.22873	0.222647	0.185168	0.184761	0.187083	0.184413	0.184572	0.186275	0.184999	0.189654	0.168224	0.196087	0.202645	0.211671	0.195156	0.217358	0.203685	0.198516	0.194361	0.191171	0.190717	0.193712	0.189332	0.201474	0.188806	0.229382

## Sheet: Table S10
Supplementary Table S10 The statistic of genetic Ka/Ks among Chrysosplenium
NA	psbA	matK	rps16	psbK	psbI	atpA	atpF	atpH	atpI	rps2	rpoC2	rpoC1	rpoB	petN	psbM	psbD	psbC	psbZ	rps14	psaB	psaA	ycf3	rps4	ndhJ	ndhK	ndhC	atpE	atpB	rbcL	accD	psaI	ycf4	cemA	petA	psbL	psbJ	psbF	psbE	petL	petG	psaJ	rpl33	rps18	rpl20	rps12	clpP	psbB	psbT	psbN
Chrysosplenium alternifolium-Chrysosplenium flagelliforum	NA	0.491716	0.301192	NA	NA	0.0360299	0.257718	NA	NA	0.186642	0.438422	0.240695	0.265595	NA	NA	NA	NA	0.102013	0.197272	0.0918081	0.0723067	0.298268	0.766393	0.549999	0.185609	0.32932	148.271	0.0522383	0.275685	0.389679	NA	0.989941	0.37785	0.0476848	NA	NA	NA	NA	NA	NA	NA	NA	0.466392	0.241692	0.319963	0.138513	0.0888619	NA	NA
Chrysosplenium alternifolium-Chrysosplenium kamtsdnaticum	0.0328418	0.681931	0.163977	0.222398	NA	0.0494207	0.209206	0.0714509	0.11396	0.222434	0.304916	0.23632	0.16194	NA	NA	NA	0.0155054	NA	0.161195	0.0155081	0.0682296	NA	NA	NA	0.204161	0.138849	0.254723	0.0368544	0.137578	0.173339	NA	0.312629	0.280946	0.0391677	NA	NA	NA	NA	0.292648	0.145072	0.143166	NA	1.37812	0.193093	0.64364	0.0679465	0.0386951	NA	0.149963
Chrysosplenium alternifolium-Chrysosplenium sinicum	NA	0.33621	0.1214	0.0761061	NA	0.08279	0.260671	0.0660828	0.0892615	0.218918	0.395688	0.22764	0.134654	NA	NA	NA	0.0487724	NA	0.145465	0.0438871	0.0699211	0.101151	0.0897983	0.830688	0.194924	0.0799643	0.180643	0.0578943	0.173951	0.278256	NA	0.275483	0.270449	0.114895	NA	NA	NA	NA	NA	0.154515	NA	NA	0.27252	0.211737	NA	0.0388243	0.0472883	NA	NA
Chrysosplenium alternifolium-Chrysosplenium aureobracteatum	0.0368497	0.58843	0.142212	0.148953	NA	0.0507009	0.171133	0.0941613	NA	0.128948	0.281034	0.274189	0.125061	NA	NA	0.022159	0.0241487	NA	0.0839692	0.0377156	0.0594833	NA	0.0335243	NA	0.196227	0.278575	0.213105	0.0244768	0.137529	NA	NA	0.370365	0.293011	0.117269	NA	NA	NA	NA	NA	0.305528	0.136705	0.522034	0.609738	0.0999209	0.206079	0.0661475	0.0380498	NA	NA
Chrysosplenium flagelliforum-Chrysosplenium kamtsdnaticum	0.0294746	0.640662	0.134514	0.738134	NA	0.0660441	1.25302	0.0714509	0.108434	0.276804	0.408948	0.248181	0.262967	NA	NA	NA	0.025034	0.0959528	0.145584	0.0693863	0.0592582	0.219625	0.207718	0.588994	0.34002	0.328383	0.723605	0.0587491	0.217175	0.208472	NA	0.601045	0.354241	0.0327459	NA	NA	NA	NA	0.292648	0.289618	NA	0.548206	0.567107	0.237069	0.158252	0.0427298	0.0783313	NA	0.151892
Chrysosplenium flagelliforum-Chrysosplenium sinicum	NA	0.42661	0.0820177	0.251607	NA	0.130015	0.729973	0.0660828	0.0871005	0.264096	0.523573	0.259423	0.210889	NA	NA	NA	0.0619798	0.0505828	0.0972048	0.118424	0.0601754	0.638124	0.257994	0.608733	0.307727	0.166345	0.386385	0.0978368	0.0895773	0.242373	NA	0.392559	0.3505	0.115503	NA	NA	NA	NA	NA	0.309107	NA	NA	0.0848768	0.413374	NA	0.0874797	0.112969	NA	NA
Chrysosplenium flagelliforum-Chrysosplenium aureobracteatum	0.0394684	0.520968	0.0956442	0.494116	NA	0.0644654	0.572237	0.0941613	NA	0.191191	0.40411	0.285963	0.206706	NA	NA	0.0360997	0.0276802	0.0959528	0.0466136	0.112197	0.0495879	0.896706	0.261581	0.677832	0.358915	0.248622	0.626896	0.0434027	0.1536	NA	NA	0.595665	0.283119	0.170789	NA	NA	NA	NA	NA	NA	NA	0.520103	0.188302	0.127294	0.0819545	0.0975693	0.0770883	NA	NA
Chrysosplenium kamtsdnaticum-Chrysosplenium sinicum	0.0218528	0.330959	0.0990969	NA	NA	0.109624	0.448701	NA	1.39647	0.274198	0.375354	0.298563	0.207142	NA	NA	NA	0.0937845	NA	0.300309	0.0538701	0.114199	0.0743045	0.101539	0.715995	0.51462	0.283723	0.189658	0.101852	0.231568	0.228998	NA	0.329384	0.234256	0.116592	NA	NA	NA	NA	0.138889	NA	NA	0.553279	0.125792	0.733107	0.322781	0.0437076	0.0872277	NA	0.314996
Chrysosplenium kamtsdnaticum-Chrysosplenium aureobracteatum	NA	0.772802	0.131705	NA	NA	0.0870455	0.21291	NA	0.195892	0.228917	0.235311	0.314557	0.153643	NA	NA	0.0736289	0	NA	0.0847063	0.0376498	0.133953	NA	0.039369	NA	0.515803	1.15137	0.200359	0.0294359	0.110673	NA	NA	0.275167	0.195504	0.109583	NA	NA	NA	NA	0.305954	NA	NA	0.261813	0.560205	0.213572	NA	0.0802527	NA	NA	NA
Chrysosplenium macrophyllum-Chrysosplenium alternifolium	NA	0.646018	0.154049	NA	NA	0.0546455	0.236176	NA	0.0960708	0.255824	0.304958	0.250253	0.120392	NA	NA	NA	0.0307036	NA	0.59653	0.0230934	0.0485296	0.0530437	NA	NA	0.0505329	0.273054	0.968551	0.0788385	0.174376	0.310467	NA	0.483954	0.424435	0.118154	NA	NA	NA	NA	NA	NA	NA	NA	0.40229	0.163251	NA	0.0786249	0.0685006	0.00902499	NA
Chrysosplenium macrophyllum-Chrysosplenium flagelliforum	NA	0.403512	0.196239	NA	NA	0.106719	0.578247	NA	0.0970551	0.381015	0.432085	0.186371	0.222214	NA	NA	NA	0.0383715	0.318486	0.293611	0.097256	0.0377307	0.426327	0.299956	0.32464	0.171204	0.326495	3.02989	0.128511	0.165869	0.42122	NA	1.06565	0.351667	0.21019	NA	NA	NA	NA	NA	NA	NA	NA	0.261775	0.249543	0.639985	0.200422	0.199656	0.00902499	NA
Chrysosplenium macrophyllum-Chrysosplenium kamtsdnaticum	0.0226201	0.582964	0.0823776	0.738134	NA	0.0720556	0.506201	0.0714509	0.31498	0.379545	0.307459	0.1995	0.122419	NA	NA	NA	0.0387455	NA	0.295885	0.0274078	0.0334539	0.0445202	NA	0.234112	0.221915	0.417472	0.437458	0.0804682	0.200418	0.181821	NA	0.21418	0.386699	0.0805592	NA	NA	NA	NA	0.292648	0.289618	0.430252	NA	0.996394	0.0969041	1.03582	0.0618655	0.0710062	0.00916132	NA
Chrysosplenium macrophyllum-Chrysosplenium sinicum	NA	0.393953	0.0510971	0.251607	NA	0.134543	0.590687	0.0660828	0.241752	0.37358	0.402536	0.215443	0.102429	NA	NA	NA	0.068839	NA	0.296537	0.0175041	0.0406851	0.100102	0.0652977	0.273551	0.223147	0.136806	0.278633	0.119456	0.13762	0.286066	NA	0.260102	0.314207	0.151798	NA	NA	NA	NA	NA	0.309107	NA	NA	0.159088	0.238237	NA	NA	0.0869276	0.00912098	NA
Chrysosplenium macrophyllum-Chrysosplenium aureobracteatum	0.0247002	0.525589	0.0625404	0.494116	NA	0.0698601	0.611198	0.0941613	0.0979292	0.262371	0.29148	0.23703	0.0896333	NA	NA	0.0187293	0.0419234	NA	0.094852	0.0275798	0.019238	0.0632327	0.0358378	0.355056	0.245892	0.370106	0.511135	0.0680303	0.103681	NA	NA	0.271097	0.343669	0.189658	NA	NA	NA	NA	NA	NA	0.408953	0.522034	0.343673	0.0556696	0.330744	0.058977	0.0707541	0.00902499	NA
Chrysosplenium ramosum-Chrysosplenium alternifolium	NA	0.746128	0.107501	0.11384	NA	0.0513278	0.0647987	0.14529	NA	0.0514938	0.298927	0.19018	0.0969494	NA	NA	NA	NA	NA	0.193297	0.0177441	0.0379045	NA	0.0600608	0.120302	0.165453	0.109101	0.128264	0.0169428	0.106532	0.232514	0.178232	0.368249	0.330949	0.0597085	NA	NA	NA	NA	NA	0.150505	NA	NA	0.342939	0.166789	NA	0.0442587	0.0300501	NA	NA
Chrysosplenium ramosum-Chrysosplenium flagelliforum	NA	0.781642	0.0936014	0.172183	NA	0.0861811	0.4071	0.14529	NA	0.103943	0.429697	0.20542	0.198558	NA	NA	NA	NA	0.0959528	0.145784	0.0779043	0.030337	0.896706	0.470223	0.354142	0.324128	0.170674	0.338267	0.0428666	0.0571965	0.268586	0.178232	0.47653	0.403076	0.0456958	NA	NA	NA	NA	NA	0.300591	NA	NA	0.0695386	0.26418	NA	0.0984619	0.0614325	NA	NA
Chrysosplenium ramosum-Chrysosplenium kamtsdnaticum	0.0268404	0.986411	0.0936738	0.265133	NA	0.0662008	0.257263	NA	0.300305	0.137209	0.35172	0.218755	0.220959	NA	NA	NA	0.0286881	NA	0.300972	0.0277968	0.0487784	NA	0.0799127	0.119792	0.607064	0.271504	0.227219	0.0491632	0.198347	0.229925	0.353552	0.42549	0.422132	0.0258193	NA	NA	NA	NA	0.305954	NA	NA	NA	0.416373	0.883852	0.322781	0.0578528	0.0775063	NA	0.157497
Chrysosplenium ramosum-Chrysosplenium macrophyllum	NA	0.836995	0.053074	0.172183	NA	0.0925446	0.32726	0.14529	0.117575	0.0878624	0.298213	0.153443	0.0820133	NA	NA	NA	0.0214395	NA	0.297226	0.0143392	0.0123263	0.0632327	0.0413655	0.0592128	0.19973	0.157026	0.233624	0.074132	0.0717507	0.238473	0.13339	0.319269	0.375832	0.0939096	NA	NA	NA	NA	NA	0.300591	NA	NA	0.144151	0.201026	NA	NA	0.0539959	0.00902499	NA
Chrysosplenium ramosum-Chrysosplenium sinicum	NA	0.318355	0.0652749	0.134688	NA	0.194915	0.341784	NA	0.199508	0.133773	0.386309	0.259439	0.126779	NA	NA	NA	0.0649008	NA	0.301251	0.0455173	0.0618119	0.257299	0.23194	0.160167	0.484518	0.0532929	0.181287	0.108162	0.0811419	0.298625	0.332221	0.208195	0.398843	0.130668	NA	NA	NA	NA	NA	NA	NA	NA	0.0484238	0.453117	NA	NA	0.0671482	NA	NA
Chrysosplenium ramosum-Chrysosplenium aureobracteatum	0.0304408	0.811273	0.088428	0.265133	NA	0.0637127	0.261769	NA	NA	0.0529414	0.323291	0.26428	0.115034	NA	NA	0.0529554	0.0337245	NA	0.0726186	0.0507074	0.0381497	NA	0.163452	0.241112	0.612935	0.213556	0.213981	0.0283339	0.148513	NA	NA	0.452119	0.30947	0.111806	NA	NA	NA	NA	NA	NA	NA	0.522034	0.0921238	0.321772	0.10336	0.0433285	0.0798848	NA	NA
Chrysosplenium sinicum-Chrysosplenium aureobracteatum	0.0238096	0.264246	0.200158	NA	NA	0.122865	0.331277	NA	0.146374	0.225345	0.363898	0.363547	0.129614	NA	NA	0.0587105	0.102894	NA	NA	0.0578086	0.109085	0.257299	0.143051	0.956824	0.520807	0.223892	0.149265	0.0881166	0.164515	NA	NA	0.366109	0.200918	0.242487	NA	NA	NA	NA	NA	NA	NA	1.05974	NA	0.364919	0.10336	0.0421078	0.086566	NA	NA
[truncated: 30 more columns]

## Sheet: Table S11
Supplementary Table S11 The potential positive selection test based on the branch-site model
gene name	Alternative hypothesis			Null hypothesis			Δl	2Δl	df	p-value	positive site
	InL	np	ω>1	InL	np	ω=1
atpA	-5576.95	65	1	-5576.95	64	1	0	0	1	1
atpB	-5261.17	65	1	-5261.17	64	1	0	0	1	1	226 I 0.545
atpE	-1476.78	65	1	-1476.78	64	1	0	0	1	1	86 D 0.638	99 A 0.677
atpF	-719.277	65	91.1624	-719.571	64	1	0.293493	0.586986	1	0.443587	2 K 0.870
atpH	-713.421	65	1	-713.421	64	1	1e-06	2e-06	1	0.998872
atpI	-2571.36	65	1	-2571.36	64	1	0	0	1	1	63 T 0.679
ccsA	-4804.51	65	1	-4804.51	64	1	0	0	1	1
cemA	-3150.15	65	10.6314	-3150.53	64	1	0.382414	0.764828	1	0.682222	46 T 0.750
clpP	-2580.59	65	1	-2580.59	64	1	0	0	1	1	167 I 0.806
matK	-9566.57	65	32.225	-9570.39	64	1	3.8137	7.6274	1	0.0220664	104 R 0.883	117 S 0.972*
ndhA	-4892.23	65	1	-4892.23	64	1	9.99999e-07	2e-06	1	0.998872
ndhB	-3007.37	65	1	-3007.37	64	1	1e-06	2e-06	1	0.998872
ndhC	-1322.48	65	1	-1322.48	64	1	0	0	1	1	12 V 0.637
ndhE	-1274.51	65	1	-1274.51	64	1	0	0	1	1	54 S 0.603
ndhF	-7494.95	65	1	-7494.95	64	1	9.99999e-07	2e-06	1	0.998872	36 L 0.507	51 V 0.523	52 M 0.747
ndhG	-2485.46	65	1	-2485.46	64	1	0	0	1	1
ndhH	-4917.19	65	1	-4917.19	64	1	0	0	1	1	200 V 0.560	233 V 0.542
ndhI	-1877.21	65	1	-1877.21	64	1	0	0	1	1
ndhJ	-1664.2	65	1	-1664.2	64	1	0	0	1	1
ndhK	-2189.84	65	17.9717	-2191.36	64	1	1.51853	3.03705	1	0.0813835	69 A 0.718	190 I 0.981*
petA	-3980.03	65	1	-3980.03	64	1	0	0	1	1	153 V 0.534
petB	-2111.74	65	1	-2111.74	64	1	2e-06	4e-06	1	0.998404
petD	-1656.96	65	1	-1656.96	64	1	0	0	1	1
petG	-350.407	65	3.17359	-350.407	64	1	0	0	1	1
petL	-325.321	65	1	-325.321	64	1	1e-06	2e-06	1	0.998872
petN	-187.499	65	3.48728	-187.499	64	1	0	0	1	1
psaA	-6847.89	65	1	-6847.89	64	1	1e-06	2e-06	1	0.998872
psaB	-6865.94	65	1	-6865.94	64	1	0	0	1	1	241 S 0.508	476 V 0.518
psaC	-775.115	65	1	-775.115	64	1	0	0	1	1
psaJ	-441.259	65	1	-441.259	64	1	0	0	1	1
psbA	-2921.06	65	1	-2921.06	64	1	3e-06	6e-06	1	0.998046
psbC	-4246.57	65	1	-4246.57	64	1	0.002901	0.005802	1	0.939283
psbD	-2910.65	65	1	-2910.65	64	1	0.000173	0.000346	1	0.985159
psbE	-609.391	65	1	-609.391	64	1	2.6e-05	5.2e-05	1	0.994246
psbF	-247.936	65	1	-247.936	64	1	0	0	1	1
psbH	-959.773	65	1	-959.773	64	1	0	0	1	1	4 Q 0.661
psbJ	-325.013	65	1	-325.013	64	1	0	0	1	1	17 T 0.641
psbK	-710.204	65	1	-710.204	64	1	0	0	1	1
psbN	-354.008	65	1	-354.008	64	1	0	0	1	1	7 V 0.791
psbT	-408.26	65	1.25136	-408.26	64	1	1e-06	2e-06	1	0.998872
rbcL	-4461.33	65	1	-4461.33	64	1	1e-06	2e-06	1	0.998872
rpl14	-1210.06	65	1	-1210.06	64	1	0	0	1	1
rpl2	-1711.23	65	1	-1711.23	64	1	0	0	1	1
rpl20	-1444.01	65	1	-1444.01	64	1	1e-06	2e-06	1	0.998872
rpl23	-446.584	65	3.0393	-446.584	64	1	4e-06	8e-06	1	0.997743
rpl33	-741.243	65	1	-741.243	64	1	0	0	1	1
rpl36	-360.372	65	11.637	-360.372	64	1	0	0	1	1
rpoA	-4054.63	65	1	-4054.63	64	1	0	0	1	1
rpoB	-12336	65	1	-12336	64	1	2e-06	4e-06	1	0.998404
rpoC1	-1516.48	65	1	-1516.48	64	1	0	0	1	1
rpoC2	-16175.2	65	1	-16175.2	64	1	0	0	1	1
rps11	-1578.39	65	1	-1578.39	64	1	0	0	1	1
rps12	-560.58	65	1	-560.236	64	1	0.343715	0.68743	1	0.40704
rps14	-1058.48	65	3.4146	-1058.53	64	1	0.048406	0.096812	1	0.755689	25 Q 0.592	39 E 0.557
rps15	-1396.32	65	1	-1396.32	64	1	0	0	1	1
rps16	-42.0846	65	1	-42.0846	64	1	0	0	1	1	2 F 0.777
rps19	-1334.29	65	1	-1334.29	64	1	0	0	1	1
rps2	-2608.01	65	1	-2608.01	64	1	0	0	1	1
rps3	-2999.88	65	1	-2999.88	64	1	0	0	1	1
rps4	-2236.99	65	1	-2236.99	64	1	2e-06	4e-06	1	0.998404
rps7	-830.188	65	1	-830.188	64	1	1e-06	2e-06	1	0.998872
rps8	-2044.74	65	1	-2044.74	64	1	0	0	1	1
ycf1	-3151.46	65	1	-3151.46	64	1	0	0	1	1
ycf2	-15555.2	65	231.514	-15563.8	64	1	8.61092	17.2218	1	3.3259e-05	807 V 0.687	1028 K 0.953*
ycf3	-1454	65	1	-1454	64	1	0	0	1	1
ycf4	-2336	65	1	-2336	64	1	3.8e-05	7.6e-05	1	0.993044
